# Supplementary material for: Haplotype and linkage disequilibrium of TP53-WRAP53 locus in Iranian-Azeri women with breast cancer
Source: PLoS One. 2019 Aug 6;14(8):e0220727. doi: 10.1371/journal.pone.0220727 (PMC6684289; doi:10.1371/journal.pone.0220727)
Supplement: S1 Data — (XLSX) [file pone.0220727.s001.xlsx]

## Sheet: patient
			S1 Data. Clinicopathologic data of all the studied cases
Patient No.	Age	Side of involvement	Subtypes	Tumor Size	Cancer Stage
9	36	R and L	Fibroadenoma	3
10	63	L	Invasive ductal carcinoma (IDC)
11	48	R	IDC	4	IIB
13	39	R	IDC
14	36	L	IDC	5	IIA
17	39	R	IDC	6	IIIA
19	51	R	IDC		IIIC
20	37	L	IDC	1	IA
25	77	L	IDC	1.5	IA
26	36	L	Ductal carcinoma in situ (DCIS)	3	IIA
27	31	R	Fibroadenoma	2.5	IIA
29	38	R	IDC	1.5	IIIA
30	38	R	IDC	1	IIIA
31	38	L	IDC	9	IIIC
32	48	R	IDC	3.5	IIIA
33	45	L	IDC	2	IA
34	38	L	Fibrocystic changes	5.5	IIIA
35	47	L	IDC	4	IIB
36	45	R	IDC	1.2	IA
37	48	R	IDC
38	63	R	IDC	2.5	IIIB
39	46	R	IDC
40	35	R	IDC	8	IIIA
41	47	L	IDC		IIIA
43	44	L	IDC
44	44	L	IDC	12	IIIA
47	65	L	IDC	1.5	IIA
48	39	L	Fibrocystic changes	3.5	IIA
49	48	R	IDC	6	IIIA
50	51	R	IDC	10	IIIC
51	42	L	Fibrocystic changes
53	46	L	IDC	4	IIB
54	42	L	IDC	3	IIIC
55	83	L	IDC	1.5	IIA
57	54	L	IDC	2.5	IIA
58	55	R	IDC	6	IIB
59	52	L	IDC	3	IIB
72	49	L	ILC	3.5	IIIA
73	43	R	IDC	5	IIA
74	45	R	Fibroadenoma	6	IIB
75	53	R	IDC	10	IIIA
76	61	L	IDC	1.7	IA
77	60	L	DCIS	0.2	IA
78	57	R	IDC	4	IIIA
79	37	L	IDC	2.5	IIA
81	57	L	DCIS		0
83	55	L	IDC	5	IIB
84	44	L	IDC	6.5	IIIA
85	52	R	DCIS	1	IA
86	59	R	IDC	6	IIIC
87	55	R	IDC	3.5	IIIB
88	50	R	IDC	5	IIIA
89	48	R	IDC	3.5	IIA
90	37	R	IDC	3	IIIC
91	47	R	IDC	10	IIIC
92	36	R	IDC	5	IIA
93	60	L	DCIS		0
94	39	R	IDC
95	42	R	IDC	8	IIB
96	44	R	IDC	3	IIB
97	35	R	IDC	2	IA
98	61	R	IDC
99	53	L	IDC	5	IIIC
100	40	R	IDC	6	IIIA
101	52	L	IDC
105	34	L	IDC	9	IIB
109	35	R	IDC	3.5	IIIA
110	49	R	IDC		IIIC
111	50	L	IDC	3.5
113	39	R	IDC	4.5	IIIC
117	53	L	IDC	9	IIIA
118	74	L
119	40	L	IDC
120	30	R	IDC	4	IIB
121	50	L
123	35	R
125	40	R	IDC
126	25	R	IDC	8	IIIB
127	42	R
128	47	L	ILC	4	IIB
129	55	R	IDC	6	IIIA
130	52	L	IDC	4	IIA
131	53	L	IDC		IIB
133	47	R		0.5	IIA
138	53	L	IDC	2	IA
139	35	L
140	37	R	Fibroadenoma	4	IIA
142	37	L	IDC	0.5	IIA
143	80	R		3	IIA
144	36	R	IDC	1.5	IIIB
145	44	L	IDC	8	IIIC
146	54	L	IDC	2.5	IIA
147	57	L	IDC	3	IIIA
148	49	L	DCIS	2	IA
149	41	L	DCIS		0
150	43	R		4	IIA
155	36	R	IDC	4	IIIA
156	41	R	IDC	6	IIB
157	46	L	IDC	2.5	IIIC
158	31	R	IDC	4	IIIC
160	51	R	IDC	2.5	IIIA
161	43	R	IDC
162	42	R
163	58	L
164	67	R
165	49	R	IDC	4	IIB
166	34	L	IDC	10	IIIA
167	45	L
168	43	R	IDC	4	IIA
169	50	R
170	46	R
171	61	L	IDC	1.2	IA
173	52	R	IDC
174	60	L	IDC	2	IIA
180	42	R	IDC	2.5	IIIA
182	62	L			IIIC
184	50	L	IDC	11	IIIA
185	53	L	IDC
186	40	L	IDC	4	IIIC
190	63	L	IDC	3	IIA
193	41	L
194	48	R	IDC	2.5	IIA
195	57	R	IDC	4	IIIC
196	49	L	Infiltrating ductal carcinoma		IIIB
197	49	R	IDC	2	IIA
199	33	L	IDC	3	IIIC
200	68	R	ILC		IIIC
201	50	L	IDC		IIIC
206	38	L	IDC	2	IA
211	55	R	IDC
212	45	L	IDC	2	IA
213	34	L	IDC	1.5	IIIC
214	51	R	IDC	4.5	IIIC
219	30	R	IDC	2.5	IIA
222	44	L	ILC	4	IIA
225	52	L	IDC	3	IIA
228	46	R	IDC	4	IIIA
229	49	R	IDC	2.5	IIA
231	32	L
232	42	R	IDC	0.5	IIA
233	39	R	IDC	4	IIA
235	33	L	IDC	3	IIIC
236	25	L	IDC	2.5	IIIC
237	50	R	IDC	2	IA
238	36	L	IDC	6	IIIA
241	50	L	IDC	5.5	IIIB
243	34	L	IDC	1.5	IA
253	35	L	IDC
255	59	R	IDC	5	IIIC
257	43	R	IDC	4	IIIA
259	25	L	IDC	4	IIA
261	41	L	IDC	1	IA
262	44	L	IDC		IIIB
265	49	L	IDC	4	IIA
267	43	R	IDC	5.5	IIIC
271	49	R	IDC	1.5	IA
272	39	R	IDC	3	IIIC
274	35	L	IDC	6	IIIC
275	62	L	IDC	3	IIA
276	57	L	IDC	4	IIA
277	47	L	ILC	0.8	IA
278	60	L	IDC	2	IA
279	38	L
280	57	R	ILC	5	IIIA
281	67	L	IDC	2	IA
283	38	L
288	55	R	IDC	5.5	IIIA
289	35	L
290	53	R
292	45	R	IDC	12
294	37	R	ILC	3	IIA
295	53	L
296	40	R	IDC	7
300	58	L	IDC
301	36	R	IDC	3.5	IIA
305	42	L	IDC	5	IIA
306	56	R	IDC	5.5	IIIB
307	38	L	IDC	3.5	IIIA
309	55	L	IDC	3	IIIC
311	46	L
312	33	L	IDC	3.5	IIIA
313	37	R	IDC	6	IIIA
315	38	L
316	56	L	IDC	4	IIIA
317	41	R	ILC	4	IIA
318	44	R		1	IIIA
319	39	L	IDC	2.5	IIB
320	42	R	IDC	5	IIIA
321	46	L	IDC	2.5	IIB
323	41	R	IDC	3	IIA
325	35	R	IDC	5	IIB
326	28	L	IDC
327	52	L	IDC	9	IIIC
328	42	L	IDC	3	IIIA
329	58	L	IDC	4.5	IIB
330	57	R	IDC	1.5	IIIA
331	56	R	IDC	4.5	IIA
332	49	L	IDC	4	IIA
333	58	L	IDC	3	IIIC
334	41	R	IDC	3	IIB
336	62	R	IDC	3	IIIA
337	41	R	IDC	4	IIA
338	35	R	IDC	7	IIIC
339	50	R	IDC	3	IIIC
340	41	R	IDC	1.5	IA
342	42	L	IDC	2	IA
344	42	L	IDC		IIIB
345	38	L	Paget disease		0
348	39	L	IDC	3	IIIC
349	56	R	IDC	3	IIB
350	43	R	IDC	2	IIIA
352	53	L	IDC	1.5	IA
354	36	R	IDC	1.5	IA
355	77	R	IDC	2.5	IIIA
356	46	L
357	41	L	DCIS		0
358	40	R	IDC	2	IA
359	46	L	IDC	5	IIA
360	51	L	IDC	5	IIIB
361	73	R	IDC	3	IIA
362	43	L	IDC	4	IIA
364	48	R	IDC	4	IIB
365	80	R	IDC	1.5	IA
366	46	L	IDC	4	IIA
367	40	R	IDC	4	IIA
368	38	L	IDC	4.5	IIIA
369	40	L	IDC	2	IIA
370	39	R	Fibrocystic changes	6	IIIA
371	51	R	IDC	4	IIA
372	32	L	IDC		IIIC
373	56	R	IDC	1.5	IIIA
374	53	L	IDC	4	IIB
375	58	R	IDC	5	IIA
376	73	L	IDC	2	IA
378	39	L	IDC	2.5	IIIA
379	62	R	IDC	2.5	IIA
380	53	L	IDC	2.5	IIIA
383	55	R	IDC	3	IIA
385	50	L	IDC	6	IIIA
387	40	R	IDC
389	40	R	ILC		IIIC
390	52	R	IDC	2	IA
391	49	R	IDC	3	IIA
393	40	L	IDC	4	IIIC
394	41	R	IDC	1.5	IIIA
395	42	L	IDC	3	IIB
398	32	L	IDC	1	IA
400	41	L	IDC	2	IIIC
401	50	L	IDC	3	IIIA
402	46	L	IDC	2	IIIB
404	72	L	IDC	1	IA
405	37	L	IDC
406	62	R
407	41	L	IDC	3	IIIA
409	60	R	IDC	0.8	IA
410	48	R	IDC	4	IIIA
412	61	R	IDC	5.5	IIIA
413	25	L	Fibrocystic changes
415	48	L
416	45	L	IDC	5.5	IIB
417	37	R	IDC	4	IIA
418	28	R
419	50	L	IDC	1.5	IA
421	35	R	IDC	1	IIIC
424	38	L	IDC	2.5	IIIA
426	51	R	IDC	1	IA
427	31	R	IDC	5.5	IIIA
428	37	R	IDC		IIIB
431	47	R	IDC	3.5	IIA
433	41	L	IDC	4	IIIA
434	30	L	ILC	6	IIB
436	43	R	IDC
437	61	R	IDC	1	IA
438	30	R	DCIS		0
439	40	L	IDC	1.5	IA
440	43	L	IDC		IIIA
441	55	L	IDC		IIA
443	65	L
444	56	R	IDC	2.5	IIIA
445	39	R	IDC	3	IIB
446	38	L	IDC	2	IIA
447	51	R	IDC	3.5	IIB
448	50	R	IDC
449	41	L	IDC	4.5	IIIA
450	46	L	IDC	4	IIB
451	49	R and L	IDC	4.5 and 7	IIA and IIB
452	58	R and L	IDC	4	IIA and IIIA
455	41	R	IDC	2.5	IIA
456	54	L	IDC	3	IIIC
457	35	L	IDC	1	IIA
458	57	L	IDC	7	IIIC
459	56	R	IDC	1.5	IA
462	50	L	IDC	2.5	IIIB
463	45	L	IDC	1.5	IIIA
464	42	R	IDC	5.5	IIIA
478	59	R	IDC	4	IIIA
479	53	L	IDC	3	IIIC
480	51	L	IDC	3.5	IIB
482	39	L	IDC	2.8	IIB
484		L	IDC	6	IIIC
