# Supplementary material for: Haplotype and linkage disequilibrium of TP53-WRAP53 locus in Iranian-Azeri women with breast cancer
Source: PLoS One. 2019 Aug 6;14(8):e0220727. doi: 10.1371/journal.pone.0220727 (PMC6684289; doi:10.1371/journal.pone.0220727)
Supplement: S2 Data — (XLSX) [file pone.0220727.s002.xlsx]

## Sheet: Haploview
				S2 Data. Genotypes for all the five SNPs in the studied population related to Table 1 and 2
Affected status	SampleID	rs17880604	rs1042522	rs17878362	rs2287499	rs2287498
2	Sample1	GG	CG	CG	CC	CT
2	Sample2	GG	CC	GG	CC	CC
2	Sample3	GG	GG	CG	CC	CT
2	Sample4	GG	CC	GG	CC	CC
2	Sample5	GG	CC	GG	CC	CC
2	Sample6	GC	CC	GG	CC	CT
2	Sample7	GG	GG	CG	CC	CT
2	Sample8	GG	CG	CG	CC	CT
2	Sample9	CC	CG	CG	CC	CC
2	Sample10	GG	CC	GG	CC	CT
2	Sample11	GG	CC	GG	CC	CC
2	Sample12	GG	CG	GG	CC	CC
2	Sample13	GG	GG	GG	CC	CT
2	Sample14	GG	CG	GG	CC	CC
2	Sample15	GG	CG	CG	CC	CC
2	Sample16	GG	GG	CC	GC	CC
2	Sample17	GG	GG	GG	GC	CC
2	Sample18	GG	CC	GG	GC	CT
2	Sample19	GG	CG	GG	GC	CC
2	Sample20	GG	CC	GG	GC	CC
2	Sample21	GC	CG	GG	CC	CT
2	Sample22	GG	CC	CG	GC	CC
2	Sample23	GG	CC	CC	CC	CC
2	Sample24	GG	CC	GG	GC	CC
2	Sample25	GG	CC	GG	GC	CC
2	Sample26	GG	CC	GG	GC	CC
2	Sample27	CC	CC	GG	GC	CC
2	Sample28	GG	GG	CC	CC	CC
2	Sample29	GG	GG	CG	CC	CT
2	Sample30	GG	CG	CG	GC	CC
2	Sample31	GG	CC	GG	GC	CC
2	Sample32	GG	CG	CG	GC	CC
2	Sample33	CC	CC	GG	GC	CC
2	Sample34	GG	CC	GG	GC	CT
2	Sample35	GG	GG	CC	GC	CT
2	Sample36	GG	GG	CC	GC	CC
2	Sample37	GG	CC	GG	GC	CC
2	Sample38	GG	CG	CG	GC	CT
2	Sample39	GG	CG	GG	GC	CC
2	Sample40	GG	CC	CG	GC	CC
2	Sample41	GG	CC	GG	GC	CT
2	Sample42	GG	CG	CG	GC	CT
2	Sample43	GG	CC	GG	GC	CC
2	Sample44	CC	CC	GG	GC	CC
2	Sample45	GG	CG	CG	GC	CC
2	Sample46	GG	CC	GG	GC	CC
2	Sample47	GG	CC	GG	GC	CC
2	Sample48	GG	CC	CG	GG	CC
2	Sample49	GG	GG	CG	GC	CC
2	Sample50	GG	GG	GG	GC	CC
2	Sample51	GG	CG	GG	GC	CT
2	Sample52	GG	CG	CG	GC	CC
2	Sample53	GG	CC	GG	GC	CT
2	Sample54	GG	CC	GG	GC	CC
2	Sample55	GC	CC	GG	GC	CC
2	Sample56	GG	GG	GG	GC	CC
2	Sample57	GG	CC	GG	GC	CT
2	Sample58	GG	CG	CG	GC	CT
2	Sample59	GG	CG	CG	GC	CC
2	Sample60	GG	CC	CG	GC	CC
2	Sample61	GG	CC	GG	GC	CC
2	Sample62	GG	CC	CG	GC	CT
2	Sample63	GG	CG	CG	GC	CC
2	Sample64	GG	CC	GG	GC	CC
2	Sample65	GG	CC	GG	GC	CT
2	Sample66	GC	CG	GG	GC	CT
2	Sample67	GG	CG	CG	GC	CC
2	Sample68	GG	CC	GG	GC	CT
2	Sample69	GG	CC	GG	GC	CC
2	Sample70	GC	CG	GG	GC	CC
2	Sample71	GG	CG	GG	GC	CC
2	Sample72	GG	CC	GG	GG	CC
2	Sample73	GG	CC	GG	GG	CT
2	Sample74	GG	CC	GG	GG	CC
2	Sample75	GG	CC	GG	GG	CC
2	Sample76	GG	CC	GC	GG	CC
2	Sample77	GG	CC	GG	GG	CC
2	Sample78	GG	GC	GG	GC	CT
2	Sample79	GG	GC	GC	GC	CC
2	Sample80	GG	CC	GG	GG	CC
2	Sample81	GG	GC	GG	GG	CC
2	Sample82	GG	GC	GG	GG	CC
2	Sample83	GG	GC	GG	GG	CT
2	Sample84	GG	CC	GG	GG	CC
2	Sample85	GG	CC	GG	GG	CC
2	Sample86	GG	GC	GC	GG	CC
2	Sample87	GG	CC	GC	GG	CT
2	Sample88	GG	CC	GC	GG	CC
2	Sample89	GG	GC	GC	GG	CC
2	Sample90	GG	GC	GG	GG	CC
2	Sample91	GG	CC	GG	GG	CT
2	Sample92	GG	GC	GC	GG	CC
2	Sample93	GG	GC	GG	GG	CC
2	Sample94	GG	GC	GC	GG	CC
2	Sample95	GG	CC	GC	GG	CC
2	Sample96	GG	CC	GC	GG	CC
2	Sample97	GG	GC	GG	GG	CC
2	Sample98	GG	CC	GC	GG	CC
2	Sample99	GG	CC	GC	GG	CC
2	Sample100	GG	CC	GC	GG	CT
2	Sample101	GG	CC	GG	GG	CC
2	Sample102	GG	CC	GG	GG	CC
2	Sample103	GG	CC	GG	GG	CT
2	Sample104	GG	GC	GC	GG	CC
2	Sample105	GG	CC	GG	GG	CC
2	Sample106	GG	CC	GG	GG	CC
2	Sample107	GG	CC	GC	GG	CC
2	Sample108	GG	CC	CC	GG	CC
2	Sample109	GG	CC	GG	GG	CC
2	Sample110	GG	GC	CC	GG	CC
1	Sample111	GG	GG	GG	GC	CC
1	Sample112	GG	GG	GG	GC	CT
1	Sample113	GG	CC	CG	GG	CT
1	Sample114	GG	CC	CC	CC	CC
1	Sample115	GG	GC	GG	GC	CT
1	Sample116	GG	GG	GG	CC	CC
1	Sample117	GG	GG	GG	CC	CC
1	Sample118	GG	CC	CG	CC	CT
1	Sample119	GG	CC	CG	GC	CT
1	Sample120	GG	CC	CG	GC	CT
1	Sample121	GG	GG	GG	CC	CC
1	Sample122	GG	GG	GG	GC	CC
1	Sample123	GG	GG	GG	CC	CC
1	Sample124	GG	GG	GG	CC	CC
1	Sample125	GG	CC	GG	GG	CT
1	Sample126	GG	GG	GG	CC	CC
1	Sample127	GG	GC	GG	GC	CT
1	Sample128	GG	GC	CG	GC	CC
1	Sample129	GG	GG	GG	CC	CC
1	Sample130	GG	GC	CG	CC	CC
1	Sample131	GG	GG	GG	CC	CC
1	Sample132	GG	GG	GG	CC	CC
1	Sample133	GG	GC	GG	CC	CC
1	Sample134	GG	GC	GG	CC	CC
1	Sample135	GG	GC	GG	CC	CT
1	Sample136	GG	GC	GG	GG	CC
1	Sample137	GG	CC	CG	GC	CT
1	Sample138	GG	GC	GG	GC	CT
1	Sample139	GG	GC	GG	CC	CC
1	Sample140	GG	GC	CG	CC	CC
1	Sample141	GG	GG	GG	GC	CC
1	Sample142	GG	GC	CG	CC	CC
1	Sample143	GG	GC	GG	CC	CC
1	Sample144	CC	GC	GG	GC	CC
1	Sample145	GG	GG	GG	CC	CC
1	Sample146	GG	GG	GG	CC	CC
1	Sample147	GG	GC	GG	CC	CC
1	Sample148	GG	GG	CC	CC	CC
1	Sample149	GG	GG	GG	CC	CC
1	Sample150	GG	GG	GG	CC	CC
1	Sample151	GG	GC	GG	GC	CC
1	Sample152	GG	GG	GG	GC	CC
1	Sample153	GG	GG	GG	CC	CC
1	Sample154	GG	GG	GG	GC	CT
1	Sample155	GG	GC	GG	GC	CC
1	Sample156	GG	CC	GG	GG	CT
1	Sample157	GG	CC	CC	CC	CC
1	Sample158	GG	GG	GG	CC	CC
1	Sample159	GG	GC	CG	GC	CC
1	Sample160	GG	GC	GG	GC	CT
1	Sample161	GG	GC	GG	CC	CC
1	Sample162	GG	GG	GG	CC	CC
1	Sample163	GG	GC	CG	CC	CC
1	Sample164	GG	GG	GG	CC	CC
1	Sample165	GG	GC	GG	CC	CC
1	Sample166	GG	GC	GG	GC	CT
1	Sample167	GG	GC	GG	CC	CC
1	Sample168	GG	GG	GG	CC	CC
1	Sample169	GG	GC	GG	CC	CT
1	Sample170	GG	GG	GG	CC	CT
1	Sample171	GG	GC	GG	CC	CC
1	Sample172	GG	GC	GG	CC	CC
1	Sample173	GG	GC	GG	CC	CC
1	Sample174	GG	CC	GG	CC	CC
1	Sample175	GG	CC	GG	CC	CC
1	Sample176	GG	GC	GG	GC	CC
1	Sample177	GG	GC	GG	CC	CC
1	Sample178	GG	CC	GG	CC	CC
1	Sample179	GG	GC	GG	CC	CC
1	Sample180	GG	GC	GG	GG	CC
1	Sample181	GC	GC	GG	CC	CC
1	Sample182	GG	GG	GG	CC	CC
1	Sample183	GC	GG	GG	CC	CT
1	Sample184	GG	GC	GG	CC	CC
1	Sample185	GG	GG	GG	CC	CC
1	Sample186	GG	GG	GG	CC	CC
1	Sample187	GC	GG	GG	CC	CC
1	Sample188	GG	GC	CC	CC	CC
1	Sample189	GG	CC	GG	GG	CT
1	Sample190	GG	GG	GG	CC	CC
1	Sample191	GG	CC	CG	GC	CT
1	Sample192	GG	GC	GG	CC	CC
1	Sample193	GG	GC	GG	GC	CT
1	Sample194	GG	CC	CG	CC	CC
1	Sample195	GG	GC	CG	CC	CC
1	Sample196	GG	GC	CG	CC	CC
1	Sample197	GG	GC	CG	CC	CC
1	Sample198	GG	GG	CG	GC	CC
1	Sample199	GG	GC	CG	CC	CT
1	Sample200	GG	GC	CG	CC	CC
1	Sample201	GG	GG	GG	CC	CC
1	Sample202	GG	GG	GG	GC	CC
1	Sample203	GG	GC	CG	CC	CC
1	Sample204	GG	GG	CG	GC	CC
1	Sample205	GG	GC	CG	CC	CC
1	Sample206	GG	GC	GG	GC	CT
1	Sample207	GG	GG	GG	CC	CC
1	Sample208	GG	CC	CC	CC	CC
1	Sample209	GG	CC	CC	CC	CC
1	Sample210	GG	GC	CG	CC	CC
1	Sample211	GG	CC	CG	GC	CT
1	Sample212	GC	GG	GG	CC	CC
1	Sample213	GG	CC	CC	CC	CC
1	Sample214	GG	GG	GG	CC	CC
1	Sample215	GG	GC	GG	GC	CT
1	Sample216	GG	GG	GG	CC	CC
1	Sample217	GG	GG	GG	CC	CC
1	Sample218	GG	GG	GG	CC	CC
1	Sample219	GG	CC	CG	GG	CC
1	Sample220	GC	GG	GG	CC	CC
1	Sample221	GG	CC	CC	CC	CC
1	Sample222	GG	GC	CG	CC	CC
1	Sample223	GG	CC	CG	GC	CT
1	Sample224	GC	GC	CG	CC	CC
1	Sample225	GG	GG	GG	CC	CT
1	Sample226	GG	GC	CG	GC	CC
1	Sample227	GG	GC	CG	GC	CT
1	Sample228	GG	GC	CG	GC	CT
1	Sample229	GC	GC	CG	GC	CC
			1 and 2 indicate cancerous and normal cells, respectively.
